# Supplementary material for: Effect of Curcumin in Experimental Pulmonary Tuberculosis: Antimycobacterial Activity in the Lungs and Anti-Inflammatory Effect in the Brain
Source: Int J Mol Sci. 2022 Feb 10;23(4):1964. doi: 10.3390/ijms23041964 (PMC8876821; doi:10.3390/ijms23041964)
Supplement: Supplementary file 1 [file ijms-23-01964-s001.zip]

Archive with 1 entries (1 files):
- ijms-1410756-supplementary.pdf
